# Supplementary material for: High-Salt-Diet (HSD) aggravates the progression of Inflammatory Bowel Disease (IBD) via regulating epithelial necroptosis
Source: Mol Biomed. 2023 Sep 11;4:28. doi: 10.1186/s43556-023-00135-1 (PMC10493205; doi:10.1186/s43556-023-00135-1)
Supplement: Supplementary file 2 — Additional file 2: Supplement Table 1. Reads QC information of NCM460 treated with salt or sucrose. Supplement Table 2. Mapped region stat information was supplied here. [file 43556_2023_135_MOESM2_ESM.zip]

Archive with 2 entries (2 files):
- 43556_2023_135_MOESM2_ESM/TableS1_ESM.xlsx
- 43556_2023_135_MOESM2_ESM/TableS2.xlsx
