# Supplementary material for: High-Salt-Diet (HSD) aggravates the progression of Inflammatory Bowel Disease (IBD) via regulating epithelial necroptosis
Source: Mol Biomed. 2023 Sep 11;4:28. doi: 10.1186/s43556-023-00135-1 (PMC10493205; doi:10.1186/s43556-023-00135-1)
Supplement: Supplementary file 2 — Additional file 2: Supplement Table 1. Reads QC information of NCM460 treated with salt or sucrose. Supplement Table 2. Mapped region stat information was supplied here. [file 43556_2023_135_MOESM2_ESM.zip › 43556_2023_135_MOESM2_ESM/TableS1_ESM.xlsx]

## Sheet: Sheet1
Sample	Raw Data		Valid Data		Valid Ratio(reads)	Q20%	Q30%	GC content%
	Read	Base	Read	Base
CTRL1	90579428	13.59G	71846744	10.78G	79.32	99.96	95.04	50
CTRL2	100543856	15.08G	79374784	11.91G	78.95	99.96	95.55	50.5
CTRL3	97584640	14.64G	82102116	12.32G	84.13	99.96	95.58	49.5
NaCl1	124528688	18.68G	107887222	16.18G	86.64	99.96	94.8	51
NaCl2	83665328	12.55G	71724008	10.76G	85.73	99.96	95.06	50
NaCl3	90027802	13.50G	76678244	11.50G	85.17	99.95	94.56	54
Sur1	94309976	14.15G	80848026	12.13G	85.73	99.96	95.15	49.5
Sur2	97423992	14.61G	82404440	12.36G	84.58	99.96	94.94	51.5
Sur3	92992266	13.95G	81326496	12.20G	87.46	99.96	95.5	49.5
