# Supplementary material for: High-Salt-Diet (HSD) aggravates the progression of Inflammatory Bowel Disease (IBD) via regulating epithelial necroptosis
Source: Mol Biomed. 2023 Sep 11;4:28. doi: 10.1186/s43556-023-00135-1 (PMC10493205; doi:10.1186/s43556-023-00135-1)
Supplement: Supplementary file 2 — Additional file 2: Supplement Table 1. Reads QC information of NCM460 treated with salt or sucrose. Supplement Table 2. Mapped region stat information was supplied here. [file 43556_2023_135_MOESM2_ESM.zip › 43556_2023_135_MOESM2_ESM/TableS2.xlsx]

## Sheet: Sheet1
Sample	Valid reads	Mapped reads	Unique Mapped reads	Multi Mapped reads	PE Mapped reads	Reads map to sense strand	Reads map to antisense strand	Non-splice reads	Splice reads
CTRL1	71846744	65038253(90.52%)	59672395(83.06%)	5365858(7.47%)	60618114(84.37%)	29782643(41.45%)	29889752(41.60%)	43957170(61.18%)	15715225(21.87%)
CTRL2	79374784	72464772(91.29%)	66070309(83.24%)	6394463(8.06%)	67725274(85.32%)	32964094(41.53%)	33106215(41.71%)	49495281(62.36%)	16575028(20.88%)
CTRL3	82102116	75120683(91.50%)	68992375(84.03%)	6128308(7.46%)	70357324(85.69%)	34448730(41.96%)	34543645(42.07%)	51018171(62.14%)	17974204(21.89%)
NaCl1	107887222	97652053(90.51%)	87487998(81.09%)	10164055(9.42%)	90926728(84.28%)	43643451(40.45%)	43844547(40.64%)	62471633(57.90%)	25016365(23.19%)
NaCl2	71724008	64891762(90.47%)	58860767(82.07%)	6030995(8.41%)	60388058(84.20%)	29357133(40.93%)	29503634(41.13%)	43264082(60.32%)	15596685(21.75%)
NaCl3	76678244	69141569(90.17%)	59993898(78.24%)	9147671(11.93%)	64377392(83.96%)	29936913(39.04%)	30056985(39.20%)	43299295(56.47%)	16694603(21.77%)
Sur1	80848026	71583737(88.54%)	65325719(80.80%)	6258018(7.74%)	66765722(82.58%)	32592779(40.31%)	32732940(40.49%)	47759220(59.07%)	17566499(21.73%)
Sur2	82404440	73698476(89.44%)	66301249(80.46%)	7397227(8.98%)	68469518(83.09%)	33084270(40.15%)	33216979(40.31%)	47159515(57.23%)	19141734(23.23%)
Sur3	81326496	73956045(90.94%)	67369654(82.84%)	6586391(8.10%)	69289500(85.20%)	33609928(41.33%)	33759726(41.51%)	49369050(60.70%)	18000604(22.13%)
